# Supplementary material for: tRF3008A suppresses the progression and metastasis of colorectal cancer by destabilizing FOXK1 in an AGO-dependent manner
Source: J Exp Clin Cancer Res. 2022 Jan 22;41:32. doi: 10.1186/s13046-021-02190-4 (PMC8783529; doi:10.1186/s13046-021-02190-4)
Supplement: Supplementary file 3 — Additional file 3. [file 13046_2021_2190_MOESM3_ESM.xlsx]

## Sheet: T_ANT_down
# Treatment_Control_down: P-value < 0.05 & Fold change <= -2.0
#tDRs_ID: the database ID of tRNA
#tRFdb_ID: the database ID of tRF
#mintbase_ID: the tRNA ID in mintbase
#tRNA: the name of tRNA
#Left: the left of tRNA
#Right: the right of tRNA
#tRNASeq: the sequence of tRNA
#tRNALength: the length of tRNA sequence
#tRNASecondStructure: the secondary structure of tRNA
#AlignmentSequence: the sequence from reads which could be aligned to tRNA
#tDR_Type: the type of tRNA
#AlignmentLength: the length of alignment sequence
#AlignmentInformation: the information of alignment
#tRF_TPM: the tag count per million reads
#fold_change: the fold change of TPM values between two groups. Negative number represents the down-regulated expression, and positive number represents the up-regulated expression.
#p_value: the p-value of TPM values between two groups
#FDR: the adjusted p-value of TPM values between two groups
tDRs_ID	tRFdb_ID	mintbase_ID	tRNA	Left	Right	tRNASeq	tRNALength	tRNASecondStructure	AlignmentSequence	tDR_Type	AlignmentLength	AlignmentInformation	tRF_TPM	tRF_TPM	tRF_TPM	tRF_TPM	tRF_TPM	tRF_TPM	fold_change	p_value	FDR
													T1	T2	T3	ANT1	ANT2	ANT3	T_ANT	T_ANT	T_ANT
AS-tDR-000076	3008a	tRF-17-08Q2B52	Val-CAC-1-1	60	76	GTTTCCGTAGTGTAGTGGTTATCACGTTCGCCTCACACGCGAAAGGTCCCCGGTTCGAAACCGGGCGGAAACACCA	76	)))))))..)))..........(((.))))).......(((((.....))))).......((((((((((((....	ACCGGGCGGAAACACCA	tRF-3	17	ExactMatch	452.342	362.448	505.342	1983.34	2644.81	2431.31	-5.34755	0.0126222	0.551446
AS-tDR-000076	3008a	tRF-17-08Q2B52	Val-CAC-1-2	60	76	GTTTCCGTAGTGTAGTGGTTATCACGTTCGCCTCACACGCGAAAGGTCCCCGGTTCGAAACCGGGCGGAAACACCA	76	)))))))..)))..........(((.))))).......(((((.....))))).......((((((((((((....	ACCGGGCGGAAACACCA	tRF-3	17	ExactMatch	452.342	362.448	505.342	1983.34	2644.81	2431.31	-5.34755	0.0126222	0.551446
AS-tDR-000076	3008a	tRF-17-08Q2B52	Val-CAC-1-3	60	76	GTTTCCGTAGTGTAGTGGTTATCACGTTCGCCTCACACGCGAAAGGTCCCCGGTTCGAAACCGGGCGGAAACACCA	76	)))))))..)))..........(((.))))).......(((((.....))))).......((((((((((((....	ACCGGGCGGAAACACCA	tRF-3	17	ExactMatch	452.342	362.448	505.342	1983.34	2644.81	2431.31	-5.34755	0.0126222	0.551446
AS-tDR-000076	3008a	tRF-17-08Q2B52	Val-CAC-1-4	60	76	GTTTCCGTAGTGTAGTGGTTATCACGTTCGCCTCACACGCGAAAGGTCCCCGGTTCGAAACCGGGCGGAAACACCA	76	)))))))..)))..........(((.))))).......(((((.....))))).......((((((((((((....	ACCGGGCGGAAACACCA	tRF-3	17	ExactMatch	452.342	362.448	505.342	1983.34	2644.81	2431.31	-5.34755	0.0126222	0.551446
AS-tDR-000076	3008a	tRF-17-08Q2B52	Val-CAC-1-5	60	76	GTTTCCGTAGTGTAGTGGTTATCACGTTCGCCTCACACGCGAAAGGTCCCCGGTTCGAAACCGGGCGGAAACACCA	76	)))))))..)))..........(((.))))).......(((((.....))))).......((((((((((((....	ACCGGGCGGAAACACCA	tRF-3	17	ExactMatch	452.342	362.448	505.342	1983.34	2644.81	2431.31	-5.34755	0.0126222	0.551446
AS-tDR-000076	3008a	tRF-17-08Q2B52	Val-CAC-1-6	60	76	GTTTCCGTAGTGTAGTGGTTATCACGTTCGCCTCACACGCGAAAGGTCCCCGGTTCGAAACCGGGCGGAAACACCA	76	)))))))..)))..........(((.))))).......(((((.....))))).......((((((((((((....	ACCGGGCGGAAACACCA	tRF-3	17	ExactMatch	452.342	362.448	505.342	1983.34	2644.81	2431.31	-5.34755	0.0126222	0.551446
AS-tDR-000076	3008a	tRF-17-08Q2B52	Val-CAC-5-1	61	77	GTTTCCGTAGTGTAGTGGTTATCACGTTCGCCTCACACGCGTAAAGGTCCCCGGTTCGAAACCGGGCGGAAACACCA	77	)))))))..)))..........(((.))))).......(((.((.....))))).......((((((((((((....	ACCGGGCGGAAACACCA	tRF-3	17	ExactMatch	452.342	362.448	505.342	1983.34	2644.81	2431.31	-5.34755	0.0126222	0.551446
AS-tDR-000076	3008a	tRF-17-08Q2B52	Val-AAC-1-1	60	76	GTTTCCGTAGTGTAGTGGTTATCACGTTCGCCTAACACGCGAAAGGTCCCCGGTTCGAAACCGGGCGGAAACACCA	76	)))))))..)))..........(((.))))).......(((((.....))))).......((((((((((((....	ACCGGGCGGAAACACCA	tRF-3	17	ExactMatch	452.342	362.448	505.342	1983.34	2644.81	2431.31	-5.34755	0.0126222	0.551446
AS-tDR-000076	3008a	tRF-17-08Q2B52	Val-AAC-1-2	60	76	GTTTCCGTAGTGTAGTGGTTATCACGTTCGCCTAACACGCGAAAGGTCCCCGGTTCGAAACCGGGCGGAAACACCA	76	)))))))..)))..........(((.))))).......(((((.....))))).......((((((((((((....	ACCGGGCGGAAACACCA	tRF-3	17	ExactMatch	452.342	362.448	505.342	1983.34	2644.81	2431.31	-5.34755	0.0126222	0.551446
AS-tDR-000076	3008a	tRF-17-08Q2B52	Val-AAC-1-3	60	76	GTTTCCGTAGTGTAGTGGTTATCACGTTCGCCTAACACGCGAAAGGTCCCCGGTTCGAAACCGGGCGGAAACACCA	76	)))))))..)))..........(((.))))).......(((((.....))))).......((((((((((((....	ACCGGGCGGAAACACCA	tRF-3	17	ExactMatch	452.342	362.448	505.342	1983.34	2644.81	2431.31	-5.34755	0.0126222	0.551446
AS-tDR-000076	3008a	tRF-17-08Q2B52	Val-AAC-1-4	60	76	GTTTCCGTAGTGTAGTGGTTATCACGTTCGCCTAACACGCGAAAGGTCCCCGGTTCGAAACCGGGCGGAAACACCA	76	)))))))..)))..........(((.))))).......(((((.....))))).......((((((((((((....	ACCGGGCGGAAACACCA	tRF-3	17	ExactMatch	452.342	362.448	505.342	1983.34	2644.81	2431.31	-5.34755	0.0126222	0.551446
AS-tDR-000076	3008a	tRF-17-08Q2B52	Val-AAC-1-5	60	76	GTTTCCGTAGTGTAGTGGTTATCACGTTCGCCTAACACGCGAAAGGTCCCCGGTTCGAAACCGGGCGGAAACACCA	76	)))))))..)))..........(((.))))).......(((((.....))))).......((((((((((((....	ACCGGGCGGAAACACCA	tRF-3	17	ExactMatch	452.342	362.448	505.342	1983.34	2644.81	2431.31	-5.34755	0.0126222	0.551446
AS-tDR-000076	3008a	tRF-17-08Q2B52	Val-AAC-4-1	60	76	GTTTCCGTAGTGTAGTGGTTATCACGTTCGCCTAACACGCGAAAGGTCCGCGGTTCGAAACCGGGCGGAAACACCA	76	)))))))..)))..........(((.))))).......(((((.....).))).......(((.((((((((....	ACCGGGCGGAAACACCA	tRF-3	17	ExactMatch	452.342	362.448	505.342	1983.34	2644.81	2431.31	-5.34755	0.0126222	0.551446
AS-tDR-000123	1001	-	pre-Ser-TGA-1-1	123	142	TGTTACACTAAAGTGTCTCCGCCTGTCGAATATTCTCGTGGCAGCGATGGCCGAGTGGTTAAGGCGTTGGACTTGAAATCCAATGGGGTCTCCCCGCGCAGGTTCGAACCCTGCTCGCTGCGGAAGCGGGTGCTCTTATTTTTTCTATTTTTTTAAATAAAC	162	..........(((.((..((((....(((......)))..(((((((.((((....)))).(((..(((((((((........(((((...)))))..)))))))))..)))..)))))))....))))..)).))).........................	GAAGCGGGTGCTCTTATTTT	tRF-1	20	ExactMatch	353.77	357.868	637.242	2336.93	1489.46	2774.3	-4.89346	0.0304526	0.581566
AS-tDR-008272	-	-	pre-Ser-TGA-1-1	123	143	TGTTACACTAAAGTGTCTCCGCCTGTCGAATATTCTCGTGGCAGCGATGGCCGAGTGGTTAAGGCGTTGGACTTGAAATCCAATGGGGTCTCCCCGCGCAGGTTCGAACCCTGCTCGCTGCGGAAGCGGGTGCTCTTATTTTTTCTATTTTTTTAAATAAAC	162	..........(((.((..((((....(((......)))..(((((((.((((....)))).(((..(((((((((........(((((...)))))..)))))))))..)))..)))))))....))))..)).))).........................	GAAGCGGGTGCTCTTATTTTT	tRF-1	21	ExactMatch	0	0	149.179	283.386	142.881	388.834	-5.37593	0.0332405	0.581566
AS-tDR-000102	3021a	tRF-18-8R6Q46D2	Ala-CGC-2-1	58	75	GGGGATGTAGCTCAGTGGTAGAGCGCATGCTTCGCATGTATGAGGCCCCGGGTTCGATCCCCGGCATCTCCACCA	75	)))))))..)))).......((((.))))).......(((((.....))))).......((((((((((((....	TCCCCGGCATCTCCACCA	tRF-3	18	ExactMatch	184.287	0	354.875	530.509	357.814	661.43	-2.86401	0.00211571	0.207464
AS-tDR-000102	3021a	tRF-18-8R6Q46D2	Ala-TGC-3-1	58	75	GGGGATGTAGCTCAGTGGTAGAGCGCATGCTTTGCATGTATGAGGCCCCGGGTTCGATCCCCGGCATCTCCACCA	75	)))))))..)))).......((((.))))).......(((((.....))))).......((((((((((((....	TCCCCGGCATCTCCACCA	tRF-3	18	ExactMatch	184.287	0	354.875	530.509	357.814	661.43	-2.86401	0.00211571	0.207464
AS-tDR-000102	3021a	tRF-18-8R6Q46D2	Ala-TGC-3-2	58	75	GGGGATGTAGCTCAGTGGTAGAGCGCATGCTTTGCATGTATGAGGCCCCGGGTTCGATCCCCGGCATCTCCACCA	75	)))))))..)))).......((((.))))).......(((((.....))))).......((((((((((((....	TCCCCGGCATCTCCACCA	tRF-3	18	ExactMatch	184.287	0	354.875	530.509	357.814	661.43	-2.86401	0.00211571	0.207464
AS-tDR-000102	3021a	tRF-18-8R6Q46D2	Ala-CGC-1-1	58	75	GGGGATGTAGCTCAGTGGTAGAGCGCATGCTTCGCATGTATGAGGTCCCGGGTTCGATCCCCGGCATCTCCACCA	75	)))))))..)))).......((((.))))).......(((((.....))))).......((((((((((((....	TCCCCGGCATCTCCACCA	tRF-3	18	ExactMatch	184.287	0	354.875	530.509	357.814	661.43	-2.86401	0.00211571	0.207464
AS-tDR-000102	3021a	tRF-18-8R6Q46D2	Ala-TGC-2-1	58	75	GGGGATGTAGCTCAGTGGTAGAGCGCATGCTTTGCATGTATGAGGTCCCGGGTTCGATCCCCGGCATCTCCACCA	75	)))))))..)))).......((((.))))).......(((((.....))))).......((((((((((((....	TCCCCGGCATCTCCACCA	tRF-3	18	ExactMatch	184.287	0	354.875	530.509	357.814	661.43	-2.86401	0.00211571	0.207464
AS-tDR-000102	3021a	tRF-18-8R6Q46D2	Ala-TGC-4-1	58	75	GGGGATGTAGCTCAGTGGTAGAGCGCATGCTTTGCACGTATGAGGCCCCGGGTTCAATCCCCGGCATCTCCACCA	75	)))))))..)))).......((((.))))).......(((((.....))))).......((((((((((((....	TCCCCGGCATCTCCACCA	tRF-3	18	ExactMatch	184.287	0	354.875	530.509	357.814	661.43	-2.86401	0.00211571	0.207464
AS-tDR-000064	3001a	tRF-18-HR0VX6D2	Leu-AAG-1-1	68	85	GGTAGCGTGGCCGAGCGGTCTAAGGCGCTGGATTAAGGCTCCAGTCTCTTCGGAGGCGTGGGTTCGAATCCCACCGCTGCCACCA	85	)))))))..)))...........(((.))))).......(((((.)))....(((..))))).......((((((((((((....	ATCCCACCGCTGCCACCA	tRF-3	18	ExactMatch	248.609	349.379	485.653	781.662	931.782	916.538	-2.42305	0.00740917	0.414329
AS-tDR-000064	3001a	tRF-18-HR0VX6D2	Leu-AAG-1-2	68	85	GGTAGCGTGGCCGAGCGGTCTAAGGCGCTGGATTAAGGCTCCAGTCTCTTCGGAGGCGTGGGTTCGAATCCCACCGCTGCCACCA	85	)))))))..)))...........(((.))))).......(((((.)))....(((..))))).......((((((((((((....	ATCCCACCGCTGCCACCA	tRF-3	18	ExactMatch	248.609	349.379	485.653	781.662	931.782	916.538	-2.42305	0.00740917	0.414329
AS-tDR-000064	3001a	tRF-18-HR0VX6D2	Leu-AAG-1-3	68	85	GGTAGCGTGGCCGAGCGGTCTAAGGCGCTGGATTAAGGCTCCAGTCTCTTCGGAGGCGTGGGTTCGAATCCCACCGCTGCCACCA	85	)))))))..)))...........(((.))))).......(((((.)))....(((..))))).......((((((((((((....	ATCCCACCGCTGCCACCA	tRF-3	18	ExactMatch	248.609	349.379	485.653	781.662	931.782	916.538	-2.42305	0.00740917	0.414329
AS-tDR-000064	3001a	tRF-18-HR0VX6D2	Leu-AAG-2-1	68	85	GGTAGCGTGGCCGAGCGGTCTAAGGCGCTGGATTAAGGCTCCAGTCTCTTCGGGGGCGTGGGTTCGAATCCCACCGCTGCCACCA	85	)))))))..)))...........(((.))))).......(((((.)))....(((..))))).......((((((((((((....	ATCCCACCGCTGCCACCA	tRF-3	18	ExactMatch	248.609	349.379	485.653	781.662	931.782	916.538	-2.42305	0.00740917	0.414329
AS-tDR-000064	3001a	tRF-18-HR0VX6D2	Leu-AAG-2-2	68	85	GGTAGCGTGGCCGAGCGGTCTAAGGCGCTGGATTAAGGCTCCAGTCTCTTCGGGGGCGTGGGTTCGAATCCCACCGCTGCCACCA	85	)))))))..)))...........(((.))))).......(((((.)))....(((..))))).......((((((((((((....	ATCCCACCGCTGCCACCA	tRF-3	18	ExactMatch	248.609	349.379	485.653	781.662	931.782	916.538	-2.42305	0.00740917	0.414329
AS-tDR-000064	3001a	tRF-18-HR0VX6D2	Leu-AAG-2-3	68	85	GGTAGCGTGGCCGAGCGGTCTAAGGCGCTGGATTAAGGCTCCAGTCTCTTCGGGGGCGTGGGTTCGAATCCCACCGCTGCCACCA	85	)))))))..)))...........(((.))))).......(((((.)))....(((..))))).......((((((((((((....	ATCCCACCGCTGCCACCA	tRF-3	18	ExactMatch	248.609	349.379	485.653	781.662	931.782	916.538	-2.42305	0.00740917	0.414329
AS-tDR-000064	3001a	tRF-18-HR0VX6D2	Leu-AAG-2-4	68	85	GGTAGCGTGGCCGAGCGGTCTAAGGCGCTGGATTAAGGCTCCAGTCTCTTCGGGGGCGTGGGTTCGAATCCCACCGCTGCCACCA	85	)))))))..)))...........(((.))))).......(((((.)))....(((..))))).......((((((((((((....	ATCCCACCGCTGCCACCA	tRF-3	18	ExactMatch	248.609	349.379	485.653	781.662	931.782	916.538	-2.42305	0.00740917	0.414329
AS-tDR-000064	3001a	tRF-18-HR0VX6D2	Leu-AAG-3-1	68	85	GGTAGCGTGGCCGAGCGGTCTAAGGCGCTGGATTAAGGCTCCAGTCTCTTCGGGGGCGTGGGTTCAAATCCCACCGCTGCCACCA	85	)))))))..)))...........(((.))))).......(((((.)))....(((..))))).......((((((((((((....	ATCCCACCGCTGCCACCA	tRF-3	18	ExactMatch	248.609	349.379	485.653	781.662	931.782	916.538	-2.42305	0.00740917	0.414329
AS-tDR-000064	3001a	tRF-18-HR0VX6D2	Leu-TAG-1-1	68	85	GGTAGCGTGGCCGAGCGGTCTAAGGCGCTGGATTTAGGCTCCAGTCTCTTCGGAGGCGTGGGTTCGAATCCCACCGCTGCCACCA	85	)))))))..)))...........(((.))))).......(((((.)))....(((..))))).......((((((((((((....	ATCCCACCGCTGCCACCA	tRF-3	18	ExactMatch	248.609	349.379	485.653	781.662	931.782	916.538	-2.42305	0.00740917	0.414329
AS-tDR-007333	-	-	Gly-GCC-4-1	1	28	GCATAGGTGGTTCAGTGGTAGAATTCTTGCCTGCCACGCAGGAGGCCCAGGTTTGATTCCTGGCCCATGCACCA	74	)))).))..)))).......((((.))))).......(((((....))))).......(((((((.((((....	GCATTGGTGGTTCAGTGGTAGAATTCTT	tRF-5	28	5A>T	850.476	257.66	0	1653.31	1114.96	397.064	-2.85144	0.0420231	0.581566
AS-tDR-007333	-	-	pre-Gly-GCC-4-1	41	68	AGCTCTGCTGTGACAGCTTCCATTGGCATTTGCCATCAGTGCATAGGTGGTTCAGTGGTAGAATTCTTGCCTGCCACGCAGGAGGCCCAGGTTTGATTCCTGGCCCATGCAGCACGCCCTCCCATTTTGGTGCTGCAGCAGCACCAAGGCG	151	.(((.((((((..((((..(((.((((....))))...((((....(((((.....(((((.....))))).)))))(((.(.((((.(((.......)))))))).))).))))............))).))))..))))))....))).	GCATTGGTGGTTCAGTGGTAGAATTCTT	Other	28	5A>T	850.476	257.66	0	1653.31	1114.96	397.064	-2.85144	0.0420231	0.581566
AS-tDR-000076	3008a	tRF-17-08Q2B52	Val-AAC-2-1	60	76	GTTTCCGTAGTGTAGTGGTCATCACGTTCGCCTAACACGCGAAAGGTCCCCGGTTCGAAACCGGGCGGAAACACCA	76	)))))))..)))..........(((.))))).......(((((.....))))).......((((((((((((....	ACCGGGCGGAAACACCA	tRF-3	17	ExactMatch	452.342	362.448	505.342	1983.34	2644.81	2431.31	-5.34755	0.0126222	0.551446
AS-tDR-000064	3001a	tRF-18-HR0VX6D2	Leu-TAG-3-1	68	85	GGTAGCGTGGCCGAGTGGTCTAAGGCGCTGGATTTAGGCTCCAGTCATTTCGATGGCGTGGGTTCGAATCCCACCGCTGCCACCA	85	)))))))..)))...........(((.))))).......(((((..))....((...))))).......((((((((((((....	ATCCCACCGCTGCCACCA	tRF-3	18	ExactMatch	248.609	349.379	485.653	781.662	931.782	916.538	-2.42305	0.00740917	0.414329
AS-tDR-000064	3001a	tRF-18-HR0VX6D2	Leu-AAG-4-1	68	85	GGTAGCGTGGCCGAGTGGTCTAAGACGCTGGATTAAGGCTCCAGTCTCTTCGGGGGCGTGGGTTTGAATCCCACCGCTGCCACCA	85	)))))))..).)...........(.(.))))).......(((((.)))....(((..))))).......((((((((((((....	ATCCCACCGCTGCCACCA	tRF-3	18	ExactMatch	248.609	349.379	485.653	781.662	931.782	916.538	-2.42305	0.00740917	0.414329
AS-tDR-000102	3021a	tRF-18-8R6Q46D2	Ala-CGC-3-1	58	75	GGGGATGTAGCTCAGTGGTAGAGCGCGCGCTTCGCATGTGTGAGGTCCCGGGTTCAATCCCCGGCATCTCCACCA	75	)))))))..)))).......((((.))))).......(((((.....))))).......((((((((((((....	TCCCCGGCATCTCCACCA	tRF-3	18	ExactMatch	184.287	0	354.875	530.509	357.814	661.43	-2.86401	0.00211571	0.207464
AS-tDR-001438	-	tRF-33-79MP9PMNH5ISD3	Val-CAC-3-1	1	33	GTTTCCGTAGTGTAGCGGTTATCACATTCGCCTCACACGCGAAAGGTCCCCGGTTCGATCCCGGGCGGAAACACCA	76	)))))))..)))..........(((.))))).......(((((.....))))).......((((((((((((....	GTTTCCGTAGTGTAGCGGTTATCACATTCGCCT	tiRNA-5	33	ExactMatch	122.518	0	115.663	271.97	162.421	194.417	-2.61965	0.0376306	0.581566
AS-tDR-000076	3008a	tRF-17-08Q2B52	Val-AAC-chr6-84	60	76	GTTTCCATAGCGTAGTAATTATCAAGTTTGCCTAACACGCGAAATGTCCCCGGTTCAAAACCGGGCGGAAACACCA	76	)))))).....)..........(...))))).......(((((.....))))).......(((((.((((((....	ACCGGGCGGAAACACCA	tRF-3	17	ExactMatch	452.342	362.448	505.342	1983.34	2644.81	2431.31	-5.34755	0.0126222	0.551446

## Sheet: T_ANT_up
# Treatment_Control_up: P-value < 0.05 & Fold change >= 2.0
#tDRs_ID: the database ID of tRNA
#tRFdb_ID: the database ID of tRF
#mintbase_ID: the tRNA ID in mintbase
#tRNA: the name of tRNA
#Left: the left of tRNA
#Right: the right of tRNA
#tRNASeq: the sequence of tRNA
#tRNALength: the length of tRNA sequence
#tRNASecondStructure: the secondary structure of tRNA
#AlignmentSequence: the sequence from reads which could be aligned to tRNA
#tDR_Type: the type of tRNA
#AlignmentLength: the length of alignment sequence
#AlignmentInformation: the information of alignment
#tRF_TPM: the tag count per million reads
#fold_change: the fold change of TPM values between two groups. Negative number represents the down-regulated expression, and positive number represents the up-regulated expression.
#p_value: the p-value of TPM values between two groups
#FDR: the adjusted p-value of TPM values between two groups
tDRs_ID	tRFdb_ID	mintbase_ID	tRNA	Left	Right	tRNASeq	tRNALength	tRNASecondStructure	AlignmentSequence	tDR_Type	AlignmentLength	AlignmentInformation	tRF_TPM	tRF_TPM	tRF_TPM	tRF_TPM	tRF_TPM	tRF_TPM	fold_change	p_value	FDR
													T1	T2	T3	ANT1	ANT2	ANT3	T_ANT	T_ANT	T_ANT
AS-tDR-007548	-	-	Gly-GCC-1-1	1	32	GCATGGGTGGTTCAGTGGTAGAATTCTCGCCTGCCACGCGGGAGGCCCGGGTTCGATTCCCGGCCCATGCACCA	74	)))))))..)))).......((((.))))).......(((((....))))).......((((((((((((....	GCATGGGTGGTTCAGTGGTAGAATTCTCGCCA	tiRNA-5	32	32T>A	7176.98	8462.34	9922.03	2556.52	2808.17	2186.94	3.38393	0.0224945	0.551446
AS-tDR-007547	-	-	Gly-GCC-1-1	1	32	GCATGGGTGGTTCAGTGGTAGAATTCTCGCCTGCCACGCGGGAGGCCCGGGTTCGATTCCCGGCCCATGCACCA	74	)))))))..)))).......((((.))))).......(((((....))))).......((((((((((((....	GCATGGGTGGTTCAGTGGTAGAATTCTCGCCC	tiRNA-5	32	32T>C	8295.97	9604.61	11265.3	2519.58	2886.33	1857.76	4.01406	0.0214924	0.551446
AS-tDR-001289	-	tRF-32-P4R8YP9LON4V3	Gly-GCC-1-1	1	32	GCATGGGTGGTTCAGTGGTAGAATTCTCGCCTGCCACGCGGGAGGCCCGGGTTCGATTCCCGGCCCATGCACCA	74	)))))))..)))).......((((.))))).......(((((....))))).......((((((((((((....	GCATGGGTGGTTCAGTGGTAGAATTCTCGCCT	tiRNA-5	32	ExactMatch	61106.2	69719.6	64165.3	17235.5	21398.6	14097.8	3.69762	0.00150998	0.207464
AS-tDR-007548	-	-	Gly-GCC-1-2	1	32	GCATGGGTGGTTCAGTGGTAGAATTCTCGCCTGCCACGCGGGAGGCCCGGGTTCGATTCCCGGCCCATGCACCA	74	)))))))..)))).......((((.))))).......(((((....))))).......((((((((((((....	GCATGGGTGGTTCAGTGGTAGAATTCTCGCCA	tiRNA-5	32	32T>A	7176.98	8462.34	9922.03	2556.52	2808.17	2186.94	3.38393	0.0224945	0.551446
AS-tDR-007547	-	-	Gly-GCC-1-2	1	32	GCATGGGTGGTTCAGTGGTAGAATTCTCGCCTGCCACGCGGGAGGCCCGGGTTCGATTCCCGGCCCATGCACCA	74	)))))))..)))).......((((.))))).......(((((....))))).......((((((((((((....	GCATGGGTGGTTCAGTGGTAGAATTCTCGCCC	tiRNA-5	32	32T>C	8295.97	9604.61	11265.3	2519.58	2886.33	1857.76	4.01406	0.0214924	0.551446
AS-tDR-001289	-	tRF-32-P4R8YP9LON4V3	Gly-GCC-1-2	1	32	GCATGGGTGGTTCAGTGGTAGAATTCTCGCCTGCCACGCGGGAGGCCCGGGTTCGATTCCCGGCCCATGCACCA	74	)))))))..)))).......((((.))))).......(((((....))))).......((((((((((((....	GCATGGGTGGTTCAGTGGTAGAATTCTCGCCT	tiRNA-5	32	ExactMatch	61106.2	69719.6	64165.3	17235.5	21398.6	14097.8	3.69762	0.00150998	0.207464
AS-tDR-007548	-	-	Gly-GCC-1-3	1	32	GCATGGGTGGTTCAGTGGTAGAATTCTCGCCTGCCACGCGGGAGGCCCGGGTTCGATTCCCGGCCCATGCACCA	74	)))))))..)))).......((((.))))).......(((((....))))).......((((((((((((....	GCATGGGTGGTTCAGTGGTAGAATTCTCGCCA	tiRNA-5	32	32T>A	7176.98	8462.34	9922.03	2556.52	2808.17	2186.94	3.38393	0.0224945	0.551446
AS-tDR-007547	-	-	Gly-GCC-1-3	1	32	GCATGGGTGGTTCAGTGGTAGAATTCTCGCCTGCCACGCGGGAGGCCCGGGTTCGATTCCCGGCCCATGCACCA	74	)))))))..)))).......((((.))))).......(((((....))))).......((((((((((((....	GCATGGGTGGTTCAGTGGTAGAATTCTCGCCC	tiRNA-5	32	32T>C	8295.97	9604.61	11265.3	2519.58	2886.33	1857.76	4.01406	0.0214924	0.551446
AS-tDR-001289	-	tRF-32-P4R8YP9LON4V3	Gly-GCC-1-3	1	32	GCATGGGTGGTTCAGTGGTAGAATTCTCGCCTGCCACGCGGGAGGCCCGGGTTCGATTCCCGGCCCATGCACCA	74	)))))))..)))).......((((.))))).......(((((....))))).......((((((((((((....	GCATGGGTGGTTCAGTGGTAGAATTCTCGCCT	tiRNA-5	32	ExactMatch	61106.2	69719.6	64165.3	17235.5	21398.6	14097.8	3.69762	0.00150998	0.207464
AS-tDR-007548	-	-	Gly-GCC-1-4	1	32	GCATGGGTGGTTCAGTGGTAGAATTCTCGCCTGCCACGCGGGAGGCCCGGGTTCGATTCCCGGCCCATGCACCA	74	)))))))..)))).......((((.))))).......(((((....))))).......((((((((((((....	GCATGGGTGGTTCAGTGGTAGAATTCTCGCCA	tiRNA-5	32	32T>A	7176.98	8462.34	9922.03	2556.52	2808.17	2186.94	3.38393	0.0224945	0.551446
AS-tDR-007547	-	-	Gly-GCC-1-4	1	32	GCATGGGTGGTTCAGTGGTAGAATTCTCGCCTGCCACGCGGGAGGCCCGGGTTCGATTCCCGGCCCATGCACCA	74	)))))))..)))).......((((.))))).......(((((....))))).......((((((((((((....	GCATGGGTGGTTCAGTGGTAGAATTCTCGCCC	tiRNA-5	32	32T>C	8295.97	9604.61	11265.3	2519.58	2886.33	1857.76	4.01406	0.0214924	0.551446
AS-tDR-001289	-	tRF-32-P4R8YP9LON4V3	Gly-GCC-1-4	1	32	GCATGGGTGGTTCAGTGGTAGAATTCTCGCCTGCCACGCGGGAGGCCCGGGTTCGATTCCCGGCCCATGCACCA	74	)))))))..)))).......((((.))))).......(((((....))))).......((((((((((((....	GCATGGGTGGTTCAGTGGTAGAATTCTCGCCT	tiRNA-5	32	ExactMatch	61106.2	69719.6	64165.3	17235.5	21398.6	14097.8	3.69762	0.00150998	0.207464
AS-tDR-007548	-	-	Gly-GCC-1-5	1	32	GCATGGGTGGTTCAGTGGTAGAATTCTCGCCTGCCACGCGGGAGGCCCGGGTTCGATTCCCGGCCCATGCACCA	74	)))))))..)))).......((((.))))).......(((((....))))).......((((((((((((....	GCATGGGTGGTTCAGTGGTAGAATTCTCGCCA	tiRNA-5	32	32T>A	7176.98	8462.34	9922.03	2556.52	2808.17	2186.94	3.38393	0.0224945	0.551446
AS-tDR-007547	-	-	Gly-GCC-1-5	1	32	GCATGGGTGGTTCAGTGGTAGAATTCTCGCCTGCCACGCGGGAGGCCCGGGTTCGATTCCCGGCCCATGCACCA	74	)))))))..)))).......((((.))))).......(((((....))))).......((((((((((((....	GCATGGGTGGTTCAGTGGTAGAATTCTCGCCC	tiRNA-5	32	32T>C	8295.97	9604.61	11265.3	2519.58	2886.33	1857.76	4.01406	0.0214924	0.551446
AS-tDR-001289	-	tRF-32-P4R8YP9LON4V3	Gly-GCC-1-5	1	32	GCATGGGTGGTTCAGTGGTAGAATTCTCGCCTGCCACGCGGGAGGCCCGGGTTCGATTCCCGGCCCATGCACCA	74	)))))))..)))).......((((.))))).......(((((....))))).......((((((((((((....	GCATGGGTGGTTCAGTGGTAGAATTCTCGCCT	tiRNA-5	32	ExactMatch	61106.2	69719.6	64165.3	17235.5	21398.6	14097.8	3.69762	0.00150998	0.207464
AS-tDR-007548	-	-	pre-Gly-GCC-1-1	41	72	AGTTCCGCTGTGCCAGCTTCCGTTGGCGTTTGCCATCGGTGCATGGGTGGTTCAGTGGTAGAATTCTCGCCTGCCACGCGGGAGGCCCGGGTTCGATTCCCGGCCCATGCAGCACGCCCTCCCATTTTGGTGCTGCAGCAGCACCAAGGCG	151	....((((((.((((.((.(((.((((....)))).))).....)).)))).)))))).........(((((.......((((((.(((((.......))))).....((.....))))))))....((((((((...)))))))))))))	GCATGGGTGGTTCAGTGGTAGAATTCTCGCCA	Other	32	32T>A	7176.98	8462.34	9922.03	2556.52	2808.17	2186.94	3.38393	0.0224945	0.551446
AS-tDR-007547	-	-	pre-Gly-GCC-1-1	41	72	AGTTCCGCTGTGCCAGCTTCCGTTGGCGTTTGCCATCGGTGCATGGGTGGTTCAGTGGTAGAATTCTCGCCTGCCACGCGGGAGGCCCGGGTTCGATTCCCGGCCCATGCAGCACGCCCTCCCATTTTGGTGCTGCAGCAGCACCAAGGCG	151	....((((((.((((.((.(((.((((....)))).))).....)).)))).)))))).........(((((.......((((((.(((((.......))))).....((.....))))))))....((((((((...)))))))))))))	GCATGGGTGGTTCAGTGGTAGAATTCTCGCCC	Other	32	32T>C	8295.97	9604.61	11265.3	2519.58	2886.33	1857.76	4.01406	0.0214924	0.551446
AS-tDR-001289	-	tRF-32-P4R8YP9LON4V3	pre-Gly-GCC-1-1	41	72	AGTTCCGCTGTGCCAGCTTCCGTTGGCGTTTGCCATCGGTGCATGGGTGGTTCAGTGGTAGAATTCTCGCCTGCCACGCGGGAGGCCCGGGTTCGATTCCCGGCCCATGCAGCACGCCCTCCCATTTTGGTGCTGCAGCAGCACCAAGGCG	151	....((((((.((((.((.(((.((((....)))).))).....)).)))).)))))).........(((((.......((((((.(((((.......))))).....((.....))))))))....((((((((...)))))))))))))	GCATGGGTGGTTCAGTGGTAGAATTCTCGCCT	Other	32	ExactMatch	61106.2	69719.6	64165.3	17235.5	21398.6	14097.8	3.69762	0.00150998	0.207464
AS-tDR-007548	-	-	pre-Gly-GCC-1-2	41	72	AGTTCCGCTGTGCCAGCTTCCGTTGGCGTTTGCCATCGGTGCATGGGTGGTTCAGTGGTAGAATTCTCGCCTGCCACGCGGGAGGCCCGGGTTCGATTCCCGGCCCATGCAGCACGCCCTCCCATTTTGGTGCTGCAGCAGCACCAAGGCG	151	....((((((.((((.((.(((.((((....)))).))).....)).)))).)))))).........(((((.......((((((.(((((.......))))).....((.....))))))))....((((((((...)))))))))))))	GCATGGGTGGTTCAGTGGTAGAATTCTCGCCA	Other	32	32T>A	7176.98	8462.34	9922.03	2556.52	2808.17	2186.94	3.38393	0.0224945	0.551446
AS-tDR-007547	-	-	pre-Gly-GCC-1-2	41	72	AGTTCCGCTGTGCCAGCTTCCGTTGGCGTTTGCCATCGGTGCATGGGTGGTTCAGTGGTAGAATTCTCGCCTGCCACGCGGGAGGCCCGGGTTCGATTCCCGGCCCATGCAGCACGCCCTCCCATTTTGGTGCTGCAGCAGCACCAAGGCG	151	....((((((.((((.((.(((.((((....)))).))).....)).)))).)))))).........(((((.......((((((.(((((.......))))).....((.....))))))))....((((((((...)))))))))))))	GCATGGGTGGTTCAGTGGTAGAATTCTCGCCC	Other	32	32T>C	8295.97	9604.61	11265.3	2519.58	2886.33	1857.76	4.01406	0.0214924	0.551446
AS-tDR-001289	-	tRF-32-P4R8YP9LON4V3	pre-Gly-GCC-1-2	41	72	AGTTCCGCTGTGCCAGCTTCCGTTGGCGTTTGCCATCGGTGCATGGGTGGTTCAGTGGTAGAATTCTCGCCTGCCACGCGGGAGGCCCGGGTTCGATTCCCGGCCCATGCAGCACGCCCTCCCATTTTGGTGCTGCAGCAGCACCAAGGCG	151	....((((((.((((.((.(((.((((....)))).))).....)).)))).)))))).........(((((.......((((((.(((((.......))))).....((.....))))))))....((((((((...)))))))))))))	GCATGGGTGGTTCAGTGGTAGAATTCTCGCCT	Other	32	ExactMatch	61106.2	69719.6	64165.3	17235.5	21398.6	14097.8	3.69762	0.00150998	0.207464
AS-tDR-007548	-	-	pre-Gly-GCC-1-3	41	72	AGTTCCGCTGTGCCAGCTTCCGTTGGCGTTTGCCATCGGTGCATGGGTGGTTCAGTGGTAGAATTCTCGCCTGCCACGCGGGAGGCCCGGGTTCGATTCCCGGCCCATGCAGCACGCCCTCCCATTTTGGTGCTGCAGCAGCACCAAGGCG	151	....((((((.((((.((.(((.((((....)))).))).....)).)))).)))))).........(((((.......((((((.(((((.......))))).....((.....))))))))....((((((((...)))))))))))))	GCATGGGTGGTTCAGTGGTAGAATTCTCGCCA	Other	32	32T>A	7176.98	8462.34	9922.03	2556.52	2808.17	2186.94	3.38393	0.0224945	0.551446
AS-tDR-007547	-	-	pre-Gly-GCC-1-3	41	72	AGTTCCGCTGTGCCAGCTTCCGTTGGCGTTTGCCATCGGTGCATGGGTGGTTCAGTGGTAGAATTCTCGCCTGCCACGCGGGAGGCCCGGGTTCGATTCCCGGCCCATGCAGCACGCCCTCCCATTTTGGTGCTGCAGCAGCACCAAGGCG	151	....((((((.((((.((.(((.((((....)))).))).....)).)))).)))))).........(((((.......((((((.(((((.......))))).....((.....))))))))....((((((((...)))))))))))))	GCATGGGTGGTTCAGTGGTAGAATTCTCGCCC	Other	32	32T>C	8295.97	9604.61	11265.3	2519.58	2886.33	1857.76	4.01406	0.0214924	0.551446
AS-tDR-001289	-	tRF-32-P4R8YP9LON4V3	pre-Gly-GCC-1-3	41	72	AGTTCCGCTGTGCCAGCTTCCGTTGGCGTTTGCCATCGGTGCATGGGTGGTTCAGTGGTAGAATTCTCGCCTGCCACGCGGGAGGCCCGGGTTCGATTCCCGGCCCATGCAGCACGCCCTCCCATTTTGGTGCTGCAGCAGCACCAAGGCG	151	....((((((.((((.((.(((.((((....)))).))).....)).)))).)))))).........(((((.......((((((.(((((.......))))).....((.....))))))))....((((((((...)))))))))))))	GCATGGGTGGTTCAGTGGTAGAATTCTCGCCT	Other	32	ExactMatch	61106.2	69719.6	64165.3	17235.5	21398.6	14097.8	3.69762	0.00150998	0.207464
AS-tDR-007548	-	-	pre-Gly-GCC-1-4	41	72	AGTTCCGCTGTGCCAGCTTCCGTTGGCGTTTGCCATCGGTGCATGGGTGGTTCAGTGGTAGAATTCTCGCCTGCCACGCGGGAGGCCCGGGTTCGATTCCCGGCCCATGCAGCACGCCCTCCCATTTTGGTGCTGCAGCAGCACCAAGGCG	151	....((((((.((((.((.(((.((((....)))).))).....)).)))).)))))).........(((((.......((((((.(((((.......))))).....((.....))))))))....((((((((...)))))))))))))	GCATGGGTGGTTCAGTGGTAGAATTCTCGCCA	Other	32	32T>A	7176.98	8462.34	9922.03	2556.52	2808.17	2186.94	3.38393	0.0224945	0.551446
AS-tDR-007547	-	-	pre-Gly-GCC-1-4	41	72	AGTTCCGCTGTGCCAGCTTCCGTTGGCGTTTGCCATCGGTGCATGGGTGGTTCAGTGGTAGAATTCTCGCCTGCCACGCGGGAGGCCCGGGTTCGATTCCCGGCCCATGCAGCACGCCCTCCCATTTTGGTGCTGCAGCAGCACCAAGGCG	151	....((((((.((((.((.(((.((((....)))).))).....)).)))).)))))).........(((((.......((((((.(((((.......))))).....((.....))))))))....((((((((...)))))))))))))	GCATGGGTGGTTCAGTGGTAGAATTCTCGCCC	Other	32	32T>C	8295.97	9604.61	11265.3	2519.58	2886.33	1857.76	4.01406	0.0214924	0.551446
AS-tDR-001289	-	tRF-32-P4R8YP9LON4V3	pre-Gly-GCC-1-4	41	72	AGTTCCGCTGTGCCAGCTTCCGTTGGCGTTTGCCATCGGTGCATGGGTGGTTCAGTGGTAGAATTCTCGCCTGCCACGCGGGAGGCCCGGGTTCGATTCCCGGCCCATGCAGCACGCCCTCCCATTTTGGTGCTGCAGCAGCACCAAGGCG	151	....((((((.((((.((.(((.((((....)))).))).....)).)))).)))))).........(((((.......((((((.(((((.......))))).....((.....))))))))....((((((((...)))))))))))))	GCATGGGTGGTTCAGTGGTAGAATTCTCGCCT	Other	32	ExactMatch	61106.2	69719.6	64165.3	17235.5	21398.6	14097.8	3.69762	0.00150998	0.207464
AS-tDR-001324	-	tRF-34-6SXMSL73VL4YHE	pre-His-GTG-1-5	40	73	GCAAAGGAAGAGCCCCACAAGCAGCGGCCTCTGGTGGCGTGCCGTGATCGTATAGTGGTTAGTACTCTGCGTTGTGGCCGCAGCAACCTCGGTTCGAATCCGAGTCACGGCAGTACCTTGATGTCGCCTCAATTTCTCAACGTACTGAGCAG	152	((...(((.(((((......((.((((((.(..(..(.((((..((((((.....)))))))))).)..)...).)))))).))......)))))...))).........((((((.((((...............)))).)))))).))..	GGCCGTGATCGTATAGTGGTTAGTACTCTGCGTT	Other	34	1T>G	4035.93	3061.14	2142.39	1732.55	1732.89	935.054	2.09889	0.0432869	0.581566
AS-tDR-001324	-	tRF-34-6SXMSL73VL4YHE	pre-His-GTG-1-2	40	73	GCTAGAGCAAGGTCAAGCATCACCGCTTGCCTTGTGGCCCGCCGTGATCGTATAGTGGTTAGTACTCTGCGTTGTGGCCGCAGCAACCTCGGTTCGAATCCGAGTCACGGCAAAGTTGCTCGTCTGGGTAGTCAGCTGATCCGTTTTGCTCC	152	(((...((((((.(((((......))))))))))))))..((((..(.((((.((((.....)))).)))))..)))).((((.(((.((((((.((..((.((..((((((....))).))))).))...))))))))...)))))))...	GGCCGTGATCGTATAGTGGTTAGTACTCTGCGTT	Other	34	1C>G	4035.93	3061.14	2142.39	1732.55	1732.89	935.054	2.09889	0.0432869	0.581566
AS-tDR-001324	-	tRF-34-6SXMSL73VL4YHE	pre-His-GTG-1-3	40	73	GCTAGAGCAAGCTCCGCCATCGCGGCTTAGCCTGTGGCTCGCCGTGATCGTATAGTGGTTAGTACTCTGCGTTGTGGCCGCAGCAACCTCGGTTCGAATCCGAGTCACGGCAATGTCGTTAGTCTAGGCTGTCAGCTCTTCCCTTTTGCTCC	152	....(((((((..((((....))))..(((((((((((..(((((((.......(((((((..((.....))..)))))))......(((((.......))))))))))))...))))......))))))).............))))))).	GGCCGTGATCGTATAGTGGTTAGTACTCTGCGTT	Other	34	1C>G	4035.93	3061.14	2142.39	1732.55	1732.89	935.054	2.09889	0.0432869	0.581566
AS-tDR-001324	-	tRF-34-6SXMSL73VL4YHE	pre-His-GTG-1-9	40	73	AACACTGGGTCAGCTGCTCGTCGTGGCGTCCCGGTAGCTCGCCGTGATCGTATAGTGGTTAGTACTCTGCGTTGTGGCCGCAGCAACCTCGGTTCGAATCCGAGTCACGGCATTGTGGAAACAATGGTACGGCAAGGGCCTCTTTTTAGACT	152	...((((((...((..(.....)..))..)))))).((((((((((..(((...(((((((..((.....))..)))))))......(((((.......)))))..))).((((((....)))))).))))))..)))).............	GGCCGTGATCGTATAGTGGTTAGTACTCTGCGTT	Other	34	1C>G	4035.93	3061.14	2142.39	1732.55	1732.89	935.054	2.09889	0.0432869	0.581566
AS-tDR-009341	-	-	His-GTG-1-1	1	33	GCCGTGATCGTATAGTGGTTAGTACTCTGCGTTGTGGCCGCAGCAACCTCGGTTCGAATCCGAGTCACGGCACCA	75	)))))))..))))........((((.))))).......(((((....))))).......((((((((((((....	GCCGTGATCGTATAGTGGTTAGTACTCTGCGTG	tiRNA-5	33	33T>G	376.231	348.172	545.456	209.518	0	226.306	2.90062	0.0386175	0.581566
AS-tDR-009341	-	-	His-GTG-1-2	1	33	GCCGTGATCGTATAGTGGTTAGTACTCTGCGTTGTGGCCGCAGCAACCTCGGTTCGAATCCGAGTCACGGCACCA	75	)))))))..))))........((((.))))).......(((((....))))).......((((((((((((....	GCCGTGATCGTATAGTGGTTAGTACTCTGCGTG	tiRNA-5	33	33T>G	376.231	348.172	545.456	209.518	0	226.306	2.90062	0.0386175	0.581566
AS-tDR-009341	-	-	His-GTG-1-3	1	33	GCCGTGATCGTATAGTGGTTAGTACTCTGCGTTGTGGCCGCAGCAACCTCGGTTCGAATCCGAGTCACGGCACCA	75	)))))))..))))........((((.))))).......(((((....))))).......((((((((((((....	GCCGTGATCGTATAGTGGTTAGTACTCTGCGTG	tiRNA-5	33	33T>G	376.231	348.172	545.456	209.518	0	226.306	2.90062	0.0386175	0.581566
AS-tDR-009341	-	-	His-GTG-1-4	1	33	GCCGTGATCGTATAGTGGTTAGTACTCTGCGTTGTGGCCGCAGCAACCTCGGTTCGAATCCGAGTCACGGCACCA	75	)))))))..))))........((((.))))).......(((((....))))).......((((((((((((....	GCCGTGATCGTATAGTGGTTAGTACTCTGCGTG	tiRNA-5	33	33T>G	376.231	348.172	545.456	209.518	0	226.306	2.90062	0.0386175	0.581566
AS-tDR-009341	-	-	His-GTG-1-5	1	33	GCCGTGATCGTATAGTGGTTAGTACTCTGCGTTGTGGCCGCAGCAACCTCGGTTCGAATCCGAGTCACGGCACCA	75	)))))))..))))........((((.))))).......(((((....))))).......((((((((((((....	GCCGTGATCGTATAGTGGTTAGTACTCTGCGTG	tiRNA-5	33	33T>G	376.231	348.172	545.456	209.518	0	226.306	2.90062	0.0386175	0.581566
AS-tDR-009341	-	-	His-GTG-1-6	1	33	GCCGTGATCGTATAGTGGTTAGTACTCTGCGTTGTGGCCGCAGCAACCTCGGTTCGAATCCGAGTCACGGCACCA	75	)))))))..))))........((((.))))).......(((((....))))).......((((((((((((....	GCCGTGATCGTATAGTGGTTAGTACTCTGCGTG	tiRNA-5	33	33T>G	376.231	348.172	545.456	209.518	0	226.306	2.90062	0.0386175	0.581566
AS-tDR-009341	-	-	His-GTG-1-7	1	33	GCCGTGATCGTATAGTGGTTAGTACTCTGCGTTGTGGCCGCAGCAACCTCGGTTCGAATCCGAGTCACGGCACCA	75	)))))))..))))........((((.))))).......(((((....))))).......((((((((((((....	GCCGTGATCGTATAGTGGTTAGTACTCTGCGTG	tiRNA-5	33	33T>G	376.231	348.172	545.456	209.518	0	226.306	2.90062	0.0386175	0.581566
AS-tDR-009341	-	-	His-GTG-1-8	1	33	GCCGTGATCGTATAGTGGTTAGTACTCTGCGTTGTGGCCGCAGCAACCTCGGTTCGAATCCGAGTCACGGCACCA	75	)))))))..))))........((((.))))).......(((((....))))).......((((((((((((....	GCCGTGATCGTATAGTGGTTAGTACTCTGCGTG	tiRNA-5	33	33T>G	376.231	348.172	545.456	209.518	0	226.306	2.90062	0.0386175	0.581566
AS-tDR-009341	-	-	His-GTG-1-9	1	33	GCCGTGATCGTATAGTGGTTAGTACTCTGCGTTGTGGCCGCAGCAACCTCGGTTCGAATCCGAGTCACGGCACCA	75	)))))))..))))........((((.))))).......(((((....))))).......((((((((((((....	GCCGTGATCGTATAGTGGTTAGTACTCTGCGTG	tiRNA-5	33	33T>G	376.231	348.172	545.456	209.518	0	226.306	2.90062	0.0386175	0.581566
AS-tDR-006359	-	tRF-36-LSM1M3WE8SSP6DD	Glu-TTC-4-1	39	74	TCCCTGGTGGTCTAGTGGCTAGGATTCGGCGCTTTCACCGCCGCGGCCCGGGTTCGATTCCCGGTCAGGGAACCA	75	)))))))..))))........((((.))))).......(((((....))))).......((((((((((((....	CGCCGCGGCCCGGGTTCGATTCCCGGTCAGGGAACC	tRF-3	36	ExactMatch	358.875	543.077	263.527	0	196.615	0	5.85367	0.00847907	0.441706
AS-tDR-008112	-	-	Glu-TTC-4-1	40	74	TCCCTGGTGGTCTAGTGGCTAGGATTCGGCGCTTTCACCGCCGCGGCCCGGGTTCGATTCCCGGTCAGGGAACCA	75	)))))))..))))........((((.))))).......(((((....))))).......((((((((((((....	GCCGCGGCCCGGGTTCGATTCCCGGTCAGGGAACC	tRF-3	35	ExactMatch	501.301	1099.43	629.574	0	423.149	0	5.24067	0.00745643	0.414329
AS-tDR-008106	-	-	Glu-TTC-4-1	40	74	TCCCTGGTGGTCTAGTGGCTAGGATTCGGCGCTTTCACCGCCGCGGCCCGGGTTCGATTCCCGGTCAGGGAACCA	75	)))))))..))))........((((.))))).......(((((....))))).......((((((((((((....	GCCGCGGCCCGGGTTCGATTCCCGGTCAGGGAACT	tRF-3	35	35C>T	238.399	602.212	313.473	0	208.216	0	5.4782	0.0197057	0.551446
AS-tDR-006359	-	tRF-36-LSM1M3WE8SSP6DD	Glu-TTC-4-2	39	74	TCCCTGGTGGTCTAGTGGCTAGGATTCGGCGCTTTCACCGCCGCGGCCCGGGTTCGATTCCCGGTCAGGGAACCA	75	)))))))..))))........((((.))))).......(((((....))))).......((((((((((((....	CGCCGCGGCCCGGGTTCGATTCCCGGTCAGGGAACC	tRF-3	36	ExactMatch	358.875	543.077	263.527	0	196.615	0	5.85367	0.00847907	0.441706
AS-tDR-008112	-	-	Glu-TTC-4-2	40	74	TCCCTGGTGGTCTAGTGGCTAGGATTCGGCGCTTTCACCGCCGCGGCCCGGGTTCGATTCCCGGTCAGGGAACCA	75	)))))))..))))........((((.))))).......(((((....))))).......((((((((((((....	GCCGCGGCCCGGGTTCGATTCCCGGTCAGGGAACC	tRF-3	35	ExactMatch	501.301	1099.43	629.574	0	423.149	0	5.24067	0.00745643	0.414329
AS-tDR-008106	-	-	Glu-TTC-4-2	40	74	TCCCTGGTGGTCTAGTGGCTAGGATTCGGCGCTTTCACCGCCGCGGCCCGGGTTCGATTCCCGGTCAGGGAACCA	75	)))))))..))))........((((.))))).......(((((....))))).......((((((((((((....	GCCGCGGCCCGGGTTCGATTCCCGGTCAGGGAACT	tRF-3	35	35C>T	238.399	602.212	313.473	0	208.216	0	5.4782	0.0197057	0.551446
AS-tDR-008149	-	-	Val-CAC-8-1	1	32	GCACTGGTGGTTCAGTGGTAGAATTCTCGCCTCACACGCGGGACACCCGGGTTCAATTCCCGGTCAAGGCACCA	74	))..)))..)))).......((((.))))).......(((((....))))).......((((((((..((....	GCACGGGTGGTTCAGTGGTAGAATTCTCGCCT	tiRNA-5	32	5T>G	138.343	143.614	131.435	0	0	0	138.797	0.000654196	0.207464
